# Supplementary material for: Identification of Transcripts with Shared Roles in the Pathogenesis of Postmenopausal Osteoporosis and Cardiovascular Disease
Source: Int J Mol Sci. 2024 May 20;25(10):5554. doi: 10.3390/ijms25105554 (PMC11121938; doi:10.3390/ijms25105554)
Supplement: Supplementary file 1 [file ijms-25-05554-s001.zip]

Archive with 1 entries (1 files):
- ijms-2984048-supplementary.pdf
